# Supplementary material for: Synthesis of Mesoporous and Hollow SiO2@ Eu(TTA)3phen with Enhanced Fluorescence Properties
Source: Materials (Basel). 2023 Jun 21;16(13):4501. doi: 10.3390/ma16134501 (PMC10342752; doi:10.3390/ma16134501)
Supplement: Supplementary file 1 [file materials-16-04501-s001.zip]

Archive with 1 entries (1 files):
- materials-2413850-supplementary.pdf
